# Supplementary material for: A Detailed Thermodynamic Description of Ion Pair Binding by a Calix[4]arene Derivative Containing Urea and Amide Functionalities
Source: Molecules. 2025 Jun 4;30(11):2464. doi: 10.3390/molecules30112464 (PMC12157717; doi:10.3390/molecules30112464)
Supplement: Supplementary file 1 [file molecules-30-02464-s001.zip]

Archive with 1 entries (1 files):
- molecules-3622391-supplementary.pdf
